# Supplementary material for: Single-cell atlas reveals different immune environments between stable and vulnerable atherosclerotic plaques
Source: Front Immunol. 2023 Jan 18;13:1085468. doi: 10.3389/fimmu.2022.1085468 (PMC9889979; doi:10.3389/fimmu.2022.1085468)
Supplement: Supplementary file 3 [file Table_1.xlsx]

## Sheet: Sheet1
Panel of 39 isotopes antibodies used in this study
Isotopes Name	Antibody Name	Isotopes Name	Antibody Name
Y89	CD45	Tb159	CD15
Cd111Di	CD3	Dy160	CD64
Cd116Di	CD4	Dy161	CD66B
Pr141Di	CXCR3	Dy162	CD45RA
Ce142Di	CD19	Dy163	IL_10
Nd143Di	CCR7	Dy164	CD56
Nd144Di	CD31	Ho165	CD127
Nd145Di	CD16	Er166	CD45RO
Nd146	CD8	Er167	CD20
Sm147	CD86	Er168	CD206
Sm148	NFKBP65	Tm169	CD24
Sm149	CD34	Yb170	IL_6
Sm150	CD11C	Yb171	CD80
Eu151	CD123	Yb172	CD163
Gd152	TNF_A	Yb173	CD68
Eu153	CD1C	Yb174	HLA_DR
Gd154	CD25	Lu175	LAG3
Gd155	PD_1	Lu176	IFNG
Gd156	CD14	Ir191	X191Ir
Gd158	CD33
